# Supplementary material for: A statistical simulation model to guide the choices of analytical methods in arrayed CRISPR screen experiments
Source: PLoS One. 2024 Aug 20;19(8):e0307445. doi: 10.1371/journal.pone.0307445 (PMC11335118; doi:10.1371/journal.pone.0307445)
Supplement: S1 File — (ZIP) [file pone.0307445.s001.zip]

Archive with 13 entries (12 files):
- Scripts_Manuscript/
- Scripts_Manuscript/Sub_norm.R
- Scripts_Manuscript/DDR_gH2AX.csv
- __MACOSX/Scripts_Manuscript/._DDR_gH2AX.csv
- Scripts_Manuscript/Figure4_pso.R
- Scripts_Manuscript/Figure3_manuscript.pdf
- __MACOSX/Scripts_Manuscript/._Figure3_manuscript.pdf
- Scripts_Manuscript/Figure4_manuscript.pdf
- __MACOSX/Scripts_Manuscript/._Figure4_manuscript.pdf
- Scripts_Manuscript/Figure3_pso.R
- Scripts_Manuscript/Figure5_manuscript.pdf
- __MACOSX/Scripts_Manuscript/._Figure5_manuscript.pdf
- Scripts_Manuscript/Figure5_pso.R
