# Supplementary material for: A statistical simulation model to guide the choices of analytical methods in arrayed CRISPR screen experiments
Source: PLoS One. 2024 Aug 20;19(8):e0307445. doi: 10.1371/journal.pone.0307445 (PMC11335118; doi:10.1371/journal.pone.0307445)
Supplement: S1 File — (ZIP) [file pone.0307445.s001.zip › Scripts_Manuscript/Sub_norm.R]

median_polish <- function(dat,
                          rows,
                          columns,
                          endpoint) {

  plate <- matrix(nrow = length(rows), ncol = length(columns))
  dimnames(plate) <- list(rows, columns)
  for (a in seq_len(nrow(dat))) {
    nr <- which(rows == dat$Row[a])
    nc <- which(columns == dat$Column[a])
    plate[nr, nc] <- as.numeric(dat[a, endpoint])
  }

  med_d <- medpolish(plate, na.rm = TRUE, maxiter = 250, trace.iter = FALSE)
  for (a in seq_len(length(rows))) {
    id1 <- which(!is.na(med_d$residuals[a, ]))
    id2 <- which(!is.na(match(dat$Row, rownames(plate)[a])) &
                   !is.na(match(dat$Column, colnames(plate)[id1])))
    id3 <- match(dat$Column[id2], columns)
    dat[id2, endpoint] <- med_d$overall + med_d$residuals[a, id3]
  }
  return(dat[, endpoint])
}

loess_polish <- function(dat, loess_span, endpoint) {
  dat$Row <- as.numeric(factor(dat$Row))
  dat <- dat[order(dat$Row, dat$Column), ]
  colnames(dat)[endpoint] <- "endpoint"

  # Loess model fit
  loessfit <- loess(endpoint ~ Row * Column,
                    data = dat,
                    span = loess_span,
                    control = loess.control(surface = "direct"))

  fitted_values <- predict(loessfit, dat)
  adjusted_values <- dat$endpoint - fitted_values + median(fitted_values)
  return(adjusted_values)
}


generate_column_bias <- function(dat, base_bias, col_id, col_effect_size) {

  spatial_bias <- data.frame(Row = dat$Row,
                             Column = dat$Column,
                             spatial_bias = rep(0, nrow(dat)))
  for (c in seq_len(length(col_id))) {
    spatial_bias$spatial_bias[spatial_bias$Column == col_id[c]] <-
      col_effect_size[c]
  }
  spatial_bias <- spatial_bias %>% filter(spatial_bias > 0)
  spatial_bias$spatial_bias <- base_bias * spatial_bias$spatial_bias
  spatial_bias$spatial_bias <- spatial_bias$spatial_bias +
    rnorm(length(spatial_bias$spatial_bias), 0, 5)
  spatial_bias$Column <- as.numeric(spatial_bias$Column)

  return(spatial_bias)
}
