# Supplementary material for: A statistical simulation model to guide the choices of analytical methods in arrayed CRISPR screen experiments
Source: PLoS One. 2024 Aug 20;19(8):e0307445. doi: 10.1371/journal.pone.0307445 (PMC11335118; doi:10.1371/journal.pone.0307445)
Supplement: S1 File — (ZIP) [file pone.0307445.s001.zip › Scripts_Manuscript/DDR_gH2AX.csv]

Well.ID	Row	Column	CompoundID	WellType	Treatment	IntensitygH2AXMean	cell-number
A3	A	3	AAVS1	Background Control	DMSO	468.0762634277344	621
A5	A	5	NTC + DMSO	Neutral Control	DMSO	370.807861328125	1112
A6	A	6	tracrRNA	Standard 0	DMSO	398.9479064941406	1265
A7	A	7	GAPDH	Standard 2	DMSO	416.2850646972656	968
A8	A	8	AAVS1	Background Control	DMSO	530.0819702148438	540
A10	A	10	NTC + DMSO	Neutral Control	DMSO	446.705810546875	1051
A11	A	11	tracrRNA	Standard 0	DMSO	374.84271240234375	1033
A12	A	12	NTC + ATRi	Blank Control	DMSO	330.2735290527344	1075
A13	A	13	NTC + Aph	Stimulator Control	Aph	715.1661376953125	882
A14	A	14	NTC + Aph + ATRi	Inhibitor Control	Aph	522.7911376953125	977
A15	A	15	GAPDH	Standard 2	DMSO	395.9456787109375	692
A16	A	16	AAVS1	Background Control	DMSO	423.0943908691406	786
A18	A	18	NTC + DMSO	Neutral Control	DMSO	367.7619934082031	1583
A19	A	19	tracrRNA	Standard 0	DMSO	358.873291015625	1207
A20	A	20	NTC + ATRi	Blank Control	DMSO	299.5980529785156	1635
A21	A	21	NTC + Aph	Stimulator Control	Aph	656.4989624023438	1300
A22	A	22	NTC + Aph + ATRi	Inhibitor Control	Aph	522.789306640625	1207
B2	B	2	NTC + DMSO	Neutral Control	DMSO	482.8564453125	1472
B3	B	3	AAVS1	Background Control	DMSO	502.09527587890625	1160
B4	B	4	NTC + ATRi	Blank Control	DMSO	364.4488220214844	1993
B5	B	5	NTC + Aph	Stimulator Control	Aph	780.514404296875	1197
B6	B	6	NTC + Aph + ATRi	Inhibitor Control	Aph	639.641357421875	1760
B7	B	7	gKO	Compound	DMSO	701.371337890625	1315
B8	B	8	gKO	Compound	DMSO	526.95458984375	885
B9	B	9	gKO	Compound	DMSO	628.2846069335938	1684
B10	B	10	gKO	Compound	DMSO	449.9899597167969	1193
B11	B	11	gKO	Compound	DMSO	574.3612670898438	755
B12	B	12	gKO	Compound	DMSO	442.3172302246094	1152
B13	B	13	gKO	Compound	DMSO	423.2392578125	1106
B14	B	14	gKO	Compound	DMSO	399.2632751464844	974
B15	B	15	gKO	Compound	DMSO	542.0573120117188	209
B16	B	16	gKO	Compound	DMSO	1434.419189453125	853
B17	B	17	gKO	Compound	DMSO	1158.3082275390625	911
B18	B	18	gKO	Compound	DMSO	452.8746643066406	890
B19	B	19	gKO	Compound	DMSO	573.663330078125	798
B20	B	20	gKO	Compound	DMSO	680.0615234375	921
B21	B	21	gKO	Compound	DMSO	417.57781982421875	578
B22	B	22	gKO	Compound	DMSO	479.8470153808594	1031
B23	B	23	gKO	Compound	DMSO	375.46832275390625	947
C2	C	2	gKO	Compound	DMSO	518.8179321289062	743
C3	C	3	gKO	Compound	DMSO	497.54986572265625	946
C4	C	4	gKO	Compound	DMSO	489.4479064941406	926
C5	C	5	gKO	Compound	DMSO	493.2440185546875	936
C6	C	6	gKO	Compound	DMSO	583.7152099609375	1023
C7	C	7	gKO	Compound	DMSO	471.8980712890625	1322
C8	C	8	gKO	Compound	DMSO	507.77044677734375	1204
C9	C	9	gKO	Compound	DMSO	3593.39208984375	411
C10	C	10	gKO	Compound	DMSO	517.530517578125	1041
C11	C	11	NTC + DMSO	Neutral Control	DMSO	408.9722900390625	2074
C12	C	12	NTC + ATRi	Blank Control	DMSO	343.1279296875	1852
C13	C	13	NTC + Aph	Stimulator Control	Aph	755.9940795898438	1347
C14	C	14	NTC + Aph + ATRi	Inhibitor Control	Aph	552.24169921875	1869
C15	C	15	gKO	Compound	DMSO	472.791015625	800
C16	C	16	gKO	Compound	DMSO	450.3700256347656	1278
C17	C	17	gKO	Compound	DMSO	407.80126953125	1214
C18	C	18	gKO	Compound	DMSO	457.4632568359375	1389
C19	C	19	gKO	Compound	DMSO	464.6545715332031	1012
C20	C	20	gKO	Compound	DMSO	417.7765197753906	1322
C21	C	21	gKO	Compound	DMSO	504.2449951171875	764
C22	C	22	gKO	Compound	DMSO	630.3786010742188	489
C23	C	23	gKO	Compound	DMSO	519.2303466796875	1093
C24	C	24	NTC + DMSO	Neutral Control	DMSO	587.7273559570312	1293
D2	D	2	gKO	Compound	DMSO	433.7857360839844	1003
D3	D	3	gKO	Compound	DMSO	815.3811645507812	896
D4	D	4	gKO	Compound	DMSO	533.226318359375	984
D5	D	5	gKO	Compound	DMSO	494.0933532714844	1760
D6	D	6	gKO	Compound	DMSO	581.6214599609375	1230
D7	D	7	gKO	Compound	DMSO	536.4096069335938	1150
D8	D	8	gKO	Compound	DMSO	572.5004272460938	1158
D9	D	9	gKO	Compound	DMSO	572.6002807617188	1032
D10	D	10	gKO	Compound	DMSO	448.626220703125	1209
D11	D	11	gKO	Compound	DMSO	693.0411987304688	1227
D12	D	12	gKO	Compound	DMSO	499.48712158203125	1408
D13	D	13	gKO	Compound	DMSO	409.3207702636719	1458
D14	D	14	gKO	Compound	DMSO	514.9246215820312	1197
D15	D	15	gKO	Compound	DMSO	519.32275390625	1132
D16	D	16	gKO	Compound	DMSO	588.2045288085938	660
D17	D	17	gKO	Compound	DMSO	445.8755798339844	1258
D18	D	18	NTC + DMSO	Neutral Control	DMSO	410.25677490234375	1873
D19	D	19	NTC + ATRi	Blank Control	DMSO	344.9242248535156	2084
D20	D	20	NTC + Aph	Stimulator Control	Aph	734.3634643554688	1704
D21	D	21	NTC + Aph + ATRi	Inhibitor Control	Aph	548.7777709960938	1929
D22	D	22	gKO	Compound	DMSO	575.1304321289062	1112
D23	D	23	gKO	Compound	DMSO	576.5330810546875	1086
D24	D	24	AAVS1	Background Control	DMSO	495.55194091796875	891
E1	E	1	AAVS1	Background Control	DMSO	425.16790771484375	1223
E2	E	2	gKO	Compound	DMSO	474.97015380859375	1146
E3	E	3	gKO	Compound	DMSO	503.7254943847656	1167
E4	E	4	gKO	Compound	DMSO	565.281494140625	1230
E5	E	5	gKO	Compound	DMSO	508.6272277832031	567
E6	E	6	gKO	Compound	DMSO	625.5075073242188	989
E7	E	7	gKO	Compound	DMSO	479.22430419921875	1342
E8	E	8	gKO	Compound	DMSO	515.5588989257812	1130
E9	E	9	gKO	Compound	DMSO	485.59503173828125	952
E10	E	10	gKO	Compound	DMSO	537.4034423828125	943
E11	E	11	gKO	Compound	DMSO	627.5813598632812	843
E12	E	12	gKO	Compound	DMSO	476.26495361328125	1230
E13	E	13	gKO	Compound	DMSO	475.02508544921875	1147
E14	E	14	gKO	Compound	DMSO	517.0133666992188	1142
E15	E	15	gKO	Compound	DMSO	522.3890380859375	1030
E16	E	16	gKO	Compound	DMSO	454.4605712890625	1548
E17	E	17	gKO	Compound	DMSO	505.6329650878906	1265
E18	E	18	gKO	Compound	DMSO	407.0498352050781	948
E19	E	19	gKO	Compound	DMSO	471.0802307128906	1095
E20	E	20	gKO	Compound	DMSO	482.32366943359375	929
E21	E	21	gKO	Compound	DMSO	407.873779296875	1081
E22	E	22	gKO	Compound	DMSO	519.4575805664062	1090
E23	E	23	gKO	Compound	DMSO	435.8138122558594	1341
F1	F	1	NTC + DMSO	Neutral Control	DMSO	423.8700256347656	1403
F2	F	2	gKO	Compound	DMSO	602.3035888671875	992
F3	F	3	gKO	Compound	DMSO	624.8163452148438	1362
F4	F	4	gKO	Compound	DMSO	474.96136474609375	763
F5	F	5	gKO	Compound	DMSO	474.32830810546875	1127
F6	F	6	gKO	Compound	DMSO	540.0010986328125	1328
F7	F	7	gKO	Compound	DMSO	601.8262939453125	917
F8	F	8	gKO	Compound	DMSO	529.7393188476562	1617
F9	F	9	gKO	Compound	DMSO	556.6470336914062	1374
F10	F	10	gKO	Compound	DMSO	456.1632385253906	1411
F11	F	11	gKO	Compound	DMSO	532.3496704101562	1210
F12	F	12	gKO	Compound	DMSO	373.3099060058594	1032
F13	F	13	gKO	Compound	DMSO	442.82489013671875	1080
F14	F	14	gKO	Compound	DMSO	517.2312622070312	1332
F15	F	15	gKO	Compound	DMSO	463.2460632324219	1103
F16	F	16	gKO	Compound	DMSO	561.7884521484375	1270
F17	F	17	gKO	Compound	DMSO	380.8938903808594	1276
F18	F	18	gKO	Compound	DMSO	513.045654296875	1045
F19	F	19	gKO	Compound	DMSO	543.7317504882812	937
F20	F	20	gKO	Compound	DMSO	483.9516296386719	1051
F21	F	21	gKO	Compound	DMSO	506.8875427246094	1048
F22	F	22	gKO	Compound	DMSO	411.03729248046875	1717
F23	F	23	gKO	Compound	DMSO	361.9474792480469	1275
F24	F	24	GAPDH	Standard 2	DMSO	332.9297180175781	1267
G1	G	1	GAPDH	Standard 2	DMSO	399.6051025390625	1251
G2	G	2	gKO	Compound	DMSO	472.0160217285156	1095
G3	G	3	gKO	Compound	DMSO	486.2054443359375	962
G4	G	4	gKO	Compound	DMSO	483.010986328125	1048
G5	G	5	gKO	Compound	DMSO	507.5238037109375	809
G6	G	6	NTC + DMSO	Neutral Control	DMSO	441.0068664550781	1721
G7	G	7	AAVS1	Background Control	DMSO	520.3698120117188	1163
G8	G	8	NTC + ATRi	Blank Control	DMSO	372.9416198730469	1924
G9	G	9	NTC + Aph	Stimulator Control	Aph	793.7279663085938	1519
G10	G	10	NTC + Aph + ATRi	Inhibitor Control	Aph	546.6490478515625	1659
G11	G	11	gKO	Compound	DMSO	503.31884765625	1443
G12	G	12	gKO	Compound	DMSO	596.4539794921875	843
G13	G	13	gKO	Compound	DMSO	500.6170654296875	1279
G14	G	14	gKO	Compound	DMSO	486.3331298828125	1247
G15	G	15	gKO	Compound	DMSO	477.2496643066406	1050
G16	G	16	gKO	Compound	DMSO	501.3968200683594	1149
G17	G	17	gKO	Compound	DMSO	494.3544616699219	912
G18	G	18	gKO	Compound	DMSO	528.0735473632812	991
G19	G	19	gKO	Compound	DMSO	506.35223388671875	1158
G20	G	20	gKO	Compound	DMSO	415.8575134277344	1234
G21	G	21	gKO	Compound	DMSO	834.2547607421875	1213
G22	G	22	gKO	Compound	DMSO	535.0328979492188	1056
G23	G	23	gKO	Compound	DMSO	585.0134887695312	494
G24	G	24	NTC + ATRi	Blank Control	DMSO	276.5815734863281	1617
H1	H	1	NTC + ATRi	Blank Control	DMSO	289.78131103515625	1907
H2	H	2	gKO	Compound	DMSO	437.1322326660156	1264
H3	H	3	gKO	Compound	DMSO	562.4378051757812	426
H4	H	4	gKO	Compound	DMSO	556.8427124023438	1228
H5	H	5	gKO	Compound	DMSO	435.5203857421875	1540
H6	H	6	gKO	Compound	DMSO	320.2842712402344	454
H7	H	7	gKO	Compound	DMSO	467.2954406738281	1436
H8	H	8	gKO	Compound	DMSO	517.3143920898438	807
H9	H	9	gKO	Compound	DMSO	469.0995178222656	1058
H10	H	10	gKO	Compound	DMSO	533.8754272460938	1004
H11	H	11	gKO	Compound	DMSO	636.89697265625	217
H12	H	12	gKO	Compound	DMSO	544.6857299804688	1053
H13	H	13	gKO	Compound	DMSO	553.4264526367188	1252
H14	H	14	gKO	Compound	DMSO	531.260986328125	1199
H15	H	15	gKO	Compound	DMSO	549.4269409179688	637
H16	H	16	gKO	Compound	DMSO	523.2108154296875	1059
H17	H	17	gKO	Compound	DMSO	618.13525390625	497
H18	H	18	gKO	Compound	DMSO	497.9596862792969	1249
H19	H	19	gKO	Compound	DMSO	570.150390625	892
H20	H	20	gKO	Compound	DMSO	399.1651611328125	1296
H21	H	21	gKO	Compound	DMSO	391.4026794433594	1298
H22	H	22	gKO	Compound	DMSO	333.1187438964844	1153
H23	H	23	gKO	Compound	DMSO	441.55731201171875	1305
H24	H	24	NTC + Aph	Stimulator Control	Aph	634.5851440429688	1055
I1	I	1	NTC + Aph	Stimulator Control	Aph	675.3917846679688	1275
I2	I	2	gKO	Compound	DMSO	472.8408203125	444
I3	I	3	gKO	Compound	DMSO	540.9223022460938	947
I4	I	4	gKO	Compound	DMSO	424.60211181640625	1013
I5	I	5	gKO	Compound	DMSO	736.0814208984375	725
I6	I	6	gKO	Compound	DMSO	530.7626953125	1056
I7	I	7	gKO	Compound	DMSO	540.7691650390625	1112
I8	I	8	gKO	Compound	DMSO	507.2261962890625	1652
I9	I	9	gKO	Compound	DMSO	2215.314208984375	301
I10	I	10	gKO	Compound	DMSO	487.9906921386719	1122
I11	I	11	gKO	Compound	DMSO	556.2876586914062	955
I12	I	12	gKO	Compound	DMSO	647.5743408203125	477
I13	I	13	gKO	Compound	DMSO	492.72705078125	463
I14	I	14	gKO	Compound	DMSO	447.99786376953125	1100
I15	I	15	gKO	Compound	DMSO	538.6195068359375	1079
I16	I	16	gKO	Compound	DMSO	464.14044189453125	1211
I17	I	17	gKO	Compound	DMSO	499.94122314453125	1494
I18	I	18	gKO	Compound	DMSO	494.9688415527344	899
I19	I	19	gKO	Compound	DMSO	494.5205383300781	790
I20	I	20	gKO	Compound	DMSO	499.2707214355469	884
I21	I	21	gKO	Compound	DMSO	1206.3001708984375	352
I22	I	22	gKO	Compound	DMSO	410.5697021484375	1151
I23	I	23	gKO	Compound	DMSO	397.0397644042969	1041
I24	I	24	NTC + Aph + ATRi	Inhibitor Control	Aph	521.6983642578125	1728
J1	J	1	NTC + Aph + ATRi	Inhibitor Control	Aph	495.85443115234375	1278
J2	J	2	gKO	Compound	DMSO	515.7364501953125	971
J3	J	3	gKO	Compound	DMSO	444.1125793457031	1132
J4	J	4	gKO	Compound	DMSO	456.6667785644531	1137
J5	J	5	gKO	Compound	DMSO	544.8726196289062	843
J6	J	6	gKO	Compound	DMSO	493.7793884277344	1153
J7	J	7	gKO	Compound	DMSO	535.688232421875	1010
J8	J	8	gKO	Compound	DMSO	442.2260437011719	1305
J9	J	9	gKO	Compound	DMSO	542.3894653320312	704
J10	J	10	gKO	Compound	DMSO	506.22357177734375	1144
J11	J	11	gKO	Compound	DMSO	606.6723022460938	924
J12	J	12	gKO	Compound	DMSO	474.19171142578125	1316
J13	J	13	gKO	Compound	DMSO	656.6489868164062	554
J14	J	14	gKO	Compound	DMSO	519.0953369140625	1249
J15	J	15	NTC + DMSO	Neutral Control	DMSO	441.34991455078125	1585
J16	J	16	NTC + ATRi	Blank Control	DMSO	410.6320495605469	1499
J17	J	17	NTC + Aph	Stimulator Control	Aph	784.5520629882812	1268
J18	J	18	NTC + Aph + ATRi	Inhibitor Control	Aph	549.125244140625	1548
J19	J	19	gKO	Compound	DMSO	498.0566101074219	1136
J20	J	20	gKO	Compound	DMSO	511.5711364746094	1106
J21	J	21	gKO	Compound	DMSO	441.8328552246094	1410
J22	J	22	gKO	Compound	DMSO	701.287353515625	971
J23	J	23	gKO	Compound	DMSO	147.56936645507812	1031
J24	J	24	tracrRNA	Standard 0	DMSO	363.51519775390625	1491
K2	K	2	gKO	Compound	DMSO	481.8609924316406	1208
K3	K	3	gKO	Compound	DMSO	396.98529052734375	1288
K4	K	4	gKO	Compound	DMSO	498.1550598144531	1058
K5	K	5	gKO	Compound	DMSO	518.4406127929688	1104
K6	K	6	gKO	Compound	DMSO	598.1397094726562	804
K7	K	7	gKO	Compound	DMSO	471.8011169433594	1128
K8	K	8	gKO	Compound	DMSO	530.5497436523438	972
K9	K	9	gKO	Compound	DMSO	464.1983337402344	1168
K10	K	10	gKO	Compound	DMSO	481.42376708984375	1168
K12	K	12	gKO	Compound	DMSO	477.4697570800781	1034
K13	K	13	gKO	Compound	DMSO	471.01324462890625	1088
K14	K	14	gKO	Compound	DMSO	462.7422790527344	1108
K15	K	15	gKO	Compound	DMSO	517.5805053710938	1122
K16	K	16	gKO	Compound	DMSO	397.3136291503906	1429
K17	K	17	gKO	Compound	DMSO	552.2399291992188	1050
K18	K	18	gKO	Compound	DMSO	527.4647216796875	1248
K19	K	19	gKO	Compound	DMSO	484.5340881347656	890
K20	K	20	gKO	Compound	DMSO	483.9868469238281	1129
K21	K	21	gKO	Compound	DMSO	441.57220458984375	1190
K22	K	22	gKO	Compound	DMSO	550.2321166992188	1130
K23	K	23	gKO	Compound	DMSO	386.74725341796875	803
K24	K	24	NTC + DMSO	Neutral Control	DMSO	348.65478515625	1417
L1	L	1	AAVS1	Background Control	DMSO	435.6864013671875	977
L2	L	2	gKO	Compound	DMSO	473.0851745605469	1266
L3	L	3	gKO	Compound	DMSO	1347.4219970703125	693
L4	L	4	gKO	Compound	DMSO	488.7192687988281	1383
L5	L	5	gKO	Compound	DMSO	498.4791259765625	1486
L6	L	6	gKO	Compound	DMSO	540.6083374023438	1114
L7	L	7	gKO	Compound	DMSO	470.0177917480469	1214
L8	L	8	gKO	Compound	DMSO	468.4523010253906	1279
L9	L	9	gKO	Compound	DMSO	486.9334716796875	1409
L10	L	10	gKO	Compound	DMSO	2092.543701171875	538
L11	L	11	gKO	Compound	DMSO	473.4106140136719	1325
L12	L	12	gKO	Compound	DMSO	663.453125	421
L13	L	13	gKO	Compound	DMSO	596.4922485351562	1021
L14	L	14	gKO	Compound	DMSO	515.6402587890625	1383
L15	L	15	gKO	Compound	DMSO	556.8681030273438	893
L16	L	16	gKO	Compound	DMSO	515.2637939453125	892
L17	L	17	gKO	Compound	DMSO	465.8674621582031	1178
L18	L	18	gKO	Compound	DMSO	579.7283325195312	189
L19	L	19	gKO	Compound	DMSO	423.63189697265625	1322
L20	L	20	gKO	Compound	DMSO	586.2953491210938	705
L21	L	21	gKO	Compound	DMSO	517.4547119140625	954
L22	L	22	gKO	Compound	DMSO	492.52349853515625	1581
L23	L	23	gKO	Compound	DMSO	474.2489929199219	1024
L24	L	24	AAVS1	Background Control	DMSO	433.0790100097656	770
M1	M	1	NTC + DMSO	Neutral Control	DMSO	347.09619140625	1593
M2	M	2	gKO	Compound	DMSO	468.6143798828125	995
M3	M	3	NTC + DMSO	Neutral Control	DMSO	409.9409484863281	1798
M4	M	4	NTC + ATRi	Blank Control	DMSO	315.9170227050781	1825
M5	M	5	NTC + Aph	Stimulator Control	Aph	719.6674194335938	1653
M6	M	6	NTC + Aph + ATRi	Inhibitor Control	Aph	574.1795043945312	1590
M7	M	7	gKO	Compound	DMSO	498.2957763671875	1314
M8	M	8	gKO	Compound	DMSO	414.1669006347656	1426
M9	M	9	gKO	Compound	DMSO	495.1310119628906	1183
M10	M	10	gKO	Compound	DMSO	507.75457763671875	1242
M11	M	11	gKO	Compound	DMSO	513.3228759765625	1189
M12	M	12	gKO	Compound	DMSO	610.0350341796875	961
M13	M	13	gKO	Compound	DMSO	312.5479736328125	1384
M14	M	14	gKO	Compound	DMSO	874.06201171875	1124
M15	M	15	gKO	Compound	DMSO	528.1923217773438	1341
M16	M	16	gKO	Compound	DMSO	513.6512451171875	1410
M17	M	17	gKO	Compound	DMSO	469.87103271484375	1183
M18	M	18	gKO	Compound	DMSO	418.4986572265625	933
M19	M	19	gKO	Compound	DMSO	338.2284240722656	1197
M20	M	20	gKO	Compound	DMSO	401.2532653808594	1148
M21	M	21	gKO	Compound	DMSO	560.3493041992188	738
M22	M	22	gKO	Compound	DMSO	452.3646240234375	1118
M23	M	23	gKO	Compound	DMSO	458.9256286621094	1144
N1	N	1	tracrRNA	Standard 0	DMSO	385.1475524902344	1648
N2	N	2	gKO	Compound	DMSO	426.7225646972656	1357
N3	N	3	gKO	Compound	DMSO	466.17352294921875	1296
N4	N	4	gKO	Compound	DMSO	532.5875244140625	959
N5	N	5	gKO	Compound	DMSO	626.8240356445312	829
N6	N	6	gKO	Compound	DMSO	558.0548706054688	1172
N7	N	7	gKO	Compound	DMSO	1554.554443359375	676
N8	N	8	gKO	Compound	DMSO	501.94775390625	1248
N9	N	9	NTC + DMSO	Neutral Control	DMSO	457.2135314941406	1572
N10	N	10	NTC + ATRi	Blank Control	DMSO	348.9512939453125	2005
N11	N	11	NTC + Aph	Stimulator Control	Aph	771.4295654296875	1424
N12	N	12	NTC + Aph + ATRi	Inhibitor Control	Aph	559.7874755859375	2059
N13	N	13	gKO	Compound	DMSO	433.254150390625	1016
N14	N	14	gKO	Compound	DMSO	510.10943603515625	1176
N15	N	15	gKO	Compound	DMSO	714.3876342773438	706
N16	N	16	gKO	Compound	DMSO	449.7259521484375	1439
N17	N	17	gKO	Compound	DMSO	773.1821899414062	680
N18	N	18	gKO	Compound	DMSO	600.1103515625	975
N19	N	19	gKO	Compound	DMSO	511.5459289550781	1169
N20	N	20	gKO	Compound	DMSO	401.8017272949219	1400
N21	N	21	gKO	Compound	DMSO	513.7066650390625	1096
N22	N	22	gKO	Compound	DMSO	498.1253356933594	1352
N23	N	23	gKO	Compound	DMSO	395.255126953125	1373
O2	O	2	gKO	Compound	DMSO	475.1237487792969	1020
O3	O	3	gKO	Compound	DMSO	413.0409851074219	1210
O4	O	4	gKO	Compound	DMSO	449.4621887207031	1417
O5	O	5	gKO	Compound	DMSO	699.1959838867188	527
O6	O	6	gKO	Compound	DMSO	477.3438415527344	481
O7	O	7	gKO	Compound	DMSO	453.0829772949219	1028
O8	O	8	gKO	Compound	DMSO	451.9775695800781	1376
O9	O	9	gKO	Compound	DMSO	409.55621337890625	1013
O10	O	10	gKO	Compound	DMSO	460.66534423828125	657
O11	O	11	gKO	Compound	DMSO	558.7741088867188	836
O12	O	12	gKO	Compound	DMSO	476.2486877441406	917
O13	O	13	gKO	Compound	DMSO	470.61419677734375	935
O14	O	14	gKO	Compound	DMSO	442.2159423828125	1426
O15	O	15	gKO	Compound	DMSO	445.0775451660156	1152
O16	O	16	gKO	Compound	DMSO	459.1204833984375	1093
O17	O	17	gKO	Compound	DMSO	432.09893798828125	1043
O18	O	18	gKO	Compound	DMSO	481.0874328613281	1167
O19	O	19	NTC + DMSO	Neutral Control	DMSO	417.7971496582031	1566
O20	O	20	AAVS1	Background Control	DMSO	481.4831848144531	1042
O21	O	21	NTC + ATRi	Blank Control	DMSO	365.3102111816406	1580
O22	O	22	NTC + Aph	Stimulator Control	Aph	796.236083984375	1704
O23	O	23	NTC + Aph + ATRi	Inhibitor Control	Aph	562.6312866210938	1993
P3	P	3	NTC + ATRi	Blank Control	DMSO	348.5690002441406	1531
P4	P	4	NTC + Aph	Stimulator Control	Aph	680.5609741210938	1328
P5	P	5	NTC + Aph + ATRi	Inhibitor Control	Aph	536.2544555664062	1432
P7	P	7	AAVS1	Background Control	DMSO	428.7846984863281	906
P8	P	8	NTC + DMSO	Neutral Control	DMSO	386.2160949707031	1338
P9	P	9	tracrRNA	Standard 0	DMSO	393.33154296875	1450
P10	P	10	GAPDH	Standard 2	DMSO	444.25921630859375	964
P11	P	11	NTC + ATRi	Blank Control	DMSO	319.2254638671875	1533
P12	P	12	NTC + Aph	Stimulator Control	Aph	725.4251098632812	1020
P13	P	13	NTC + Aph + ATRi	Inhibitor Control	Aph	568.541259765625	1689
P15	P	15	AAVS1	Background Control	DMSO	452.4320983886719	872
P16	P	16	NTC + DMSO	Neutral Control	DMSO	379.6915283203125	1738
P17	P	17	tracrRNA	Standard 0	DMSO	376.8392639160156	1988
P18	P	18	GAPDH	Standard 2	DMSO	376.47613525390625	1605
P20	P	20	AAVS1	Background Control	DMSO	432.1653137207031	745
P21	P	21	NTC + DMSO	Neutral Control	DMSO	377.3890380859375	1244
P22	P	22	tracrRNA	Standard 0	DMSO	363.3104248046875	1622
