# Supplementary material for: A statistical simulation model to guide the choices of analytical methods in arrayed CRISPR screen experiments
Source: PLoS One. 2024 Aug 20;19(8):e0307445. doi: 10.1371/journal.pone.0307445 (PMC11335118; doi:10.1371/journal.pone.0307445)
Supplement: S1 File — (ZIP) [file pone.0307445.s001.zip › Scripts_Manuscript/Figure4_pso.R]

library(openxlsx)
library(ggplot2)
library(ggExtra)
library(ggpubr)
library(tidyr)
library(dplyr)
library(EnvStats)
library(lme4)
library(lmerTest)
library(cowplot)

library(arrayedCRISPRscreener)

source("Sub_norm.R")

############################################################################

dat <- read.csv("DDR_gH2AX.csv")

platemap <- dat[, c(2:4, 6)]
names(platemap) <- c("Row", "Column", "gene", "compound")

id_ntc <- which(platemap$gene == "NTC + DMSO")
id_gene <- which(platemap$gene != "NTC + DMSO")
platemap$gene[id_ntc] <- NA
platemap$gene[id_gene] <- paste("gene", seq_len(length(id_gene)), sep = ".")
platemap$Column <- as.numeric(platemap$Column)

hit_genes <- paste("gene",
                   sample(length(id_gene),
                          floor(length(id_gene) * 0.2)),
                   sep = ".")
hit_genes_with_interaction <- ""

#############################################################################

mean_ntc <- dat %>%
  filter(WellType == "Neutral Control") %>%
  pull(IntensitygH2AXMean) %>%
  as.numeric() %>%
  mean()
mu_bg <- log(1.2) # 20% effect size for hits

sig_bg0 <- 0.01
alpha <- log(mean_ntc)
mu_bg <- log(1.2) # 20% effect size for hits
sig_bg <- 0.02

############################################################################
# Simulate data with column effect on 3,5,7 cols

spatial_bias <- generate_column_bias(dat,
                                     mean_ntc * 0.2,
                                     c(3, 5, 7),
                                     c(1, 1.2, 1.4))
sdata_spatial <- sim_single_plate(platemap,
                                  hit_genes,
                                  hit_genes_with_interaction,
                                  desired_cells_per_well = 1000,
                                  base_level = alpha,
                                  mu_bg = mu_bg,
                                  sigma_bg = sig_bg,
                                  mu_btg = 0,
                                  sigma_btg = 0,
                                  cv_cell = 0,
                                  measure_error = 0.81,
                                  spatial_effect = spatial_bias,
                                  sigma_bg0 = sig_bg0)

sdata_spatial <- sdata_spatial %>%
  mutate(y_bscore = median_polish(sdata_spatial,
                                  sort(unique(sdata_spatial$Row)),
                                  sort(unique(sdata_spatial$Column)), 14) %>%
           pull(y))
sdata_spatial <- sdata_spatial %>%
  mutate(y_loess  = loess_polish(sdata_spatial, 1, 14))

sdata_spatial <- sdata_spatial %>%
  mutate(bias = rep("No_bias", nrow(sdata_spatial)))
sdata_spatial$bias[sdata_spatial$spatial_bias > 0] <- "Spatial_bias"
sdata_spatial <- sdata_spatial %>%
  mutate(hits = rep("Not_hits", nrow(sdata_spatial)))
sdata_spatial$hits[sdata_spatial$hit == 1] <- "hits"

sdata_spatial <- sdata_spatial %>%
  mutate(spatial = rep(0, nrow(sdata_spatial)))
for (a in seq_len(nrow(spatial_bias))) {
  id <- which(sdata_spatial$Row == spatial_bias$Row[a] &
                sdata_spatial$Column == spatial_bias$Column[a])
  sdata_spatial$spatial[id] <- spatial_bias$spatial_bias[a]
}

###############################################################################
# Simulate data with no column effects
spatial_bias <- wells_with_spatial_bias
spatial_bias$spatial_bias <- 0

sdata <- sim_single_plate(platemap,
                          hit_genes,
                          hit_genes_with_interaction,
                          desired_cells_per_well = 1000,
                          base_level = alpha,
                          mu_bg = mu_bg,
                          sigma_bg = sig_bg,
                          mu_btg = 0,
                          sigma_btg = 0,
                          cv_cell = 0,
                          measure_error = 0.81,
                          spatial_effect = spatial_bias,
                          sigma_bg0 = sig_bg0)

sdata <- sdata %>% mutate(bias = rep("No_bias", nrow(sdata)))
sdata$bias[sdata$spatial_bias > 0] <- "Spatial_bias"
sdata <- sdata %>% mutate(hits = rep("Not_hits", nrow(sdata)))
sdata$hits[sdata$hit == 1] <- "hits"

##############################################################################
#  Create data frame for Heatmap visualisation

data_heatmap <- data.frame(case = rep("without_spatial", nrow(sdata)),
                           simulated_readout = sdata$y,
                           row = sdata$Row,
                           column = sdata$Column)
data_heatmap <- rbind(data_heatmap,
                      data.frame(case = rep("with_spatial",
                                            nrow(sdata_spatial)),
                                 simulated_readout = sdata_spatial$y,
                                 row = sdata_spatial$Row,
                                 column = sdata_spatial$Column))
data_heatmap <- rbind(data_heatmap,
                      data.frame(case = rep("with_spatial_bscore_norm",
                                            nrow(sdata_spatial)),
                                 simulated_readout = sdata_spatial$y_bscore,
                                 row = sdata_spatial$Row,
                                 column = sdata_spatial$Column))
data_heatmap <- rbind(data_heatmap,
                      data.frame(case = rep("with_spatial_loess_norm",
                                            nrow(sdata_spatial)),
                                 simulated_readout = sdata_spatial$y_loess,
                                 row = sdata_spatial$Row,
                                 column = sdata_spatial$Column))

data_heatmap <- rbind(data_heatmap,
                      data.frame(case = rep("spatial_bias",
                                            nrow(sdata_spatial)),
                                 simulated_readout = sdata_spatial$spatial,
                                 row = sdata_spatial$Row,
                                 column = sdata_spatial$Column))

###########################################################################
# Heatmap plots

p1_1 <- ggplot(data_heatmap %>% filter(case == "spatial_bias"),
               aes(x = column, y = row, fill = log(simulated_readout))) +
  geom_tile(color = "gray50") +
  scale_y_discrete(limits = factor(rev(sort(unique(data_heatmap$row))))) +
  scale_fill_continuous(type = "viridis") +
  labs(fill = "") +
  theme_bw() +
  xlab("") +
  ylab("") +
  ggtitle("Spatial bias pattern") +
  theme(legend.position = "none",
        plot.title = element_text(hjust = 0.5),
        text = element_text(size = 16),
        axis.text.y = element_text(size = 0),
        axis.text.x = element_text(size = 0))

p1_2 <- ggplot(data_heatmap %>% filter(case == "without_spatial"),
               aes(x = column, y = row, fill = log(simulated_readout))) +
  geom_tile(color = "gray50") +
  scale_y_discrete(limits = factor(rev(sort(unique(data_heatmap$row))))) +
  scale_fill_continuous(type = "viridis") +
  labs(fill = "") +
  theme_bw() +
  xlab("") +
  ylab("No Spatial bias") +
  ggtitle("Heatmap of simulated data") +
  theme(legend.position = "none",
        plot.title = element_text(hjust = 0.5),
        text = element_text(size = 16),
        axis.text.y = element_text(size = 0),
        axis.text.x = element_text(size = 0))

p1_3 <- ggplot(data_heatmap %>% filter(case == "with_spatial"),
               aes(x = column, y = row, fill = log(simulated_readout))) +
  geom_tile(color = "gray50") +
  scale_y_discrete(limits = factor(rev(sort(unique(data_heatmap$row))))) +
  scale_fill_continuous(type = "viridis") +
  labs(fill = "") +
  theme_bw() +
  xlab("") +
  ylab("With spatial bias") +
  ggtitle("") +
  theme(legend.position = "none",
        plot.title = element_text(hjust = 0.5),
        text = element_text(size = 16),
        axis.text.y = element_text(size = 0),
        axis.text.x = element_text(size = 0))

p1_4 <- ggplot(data_heatmap %>% filter(case == "with_spatial_loess_norm"),
               aes(x = column, y = row, fill = log(simulated_readout))) +
  geom_tile(color = "gray50") +
  scale_y_discrete(limits = factor(rev(sort(unique(data_heatmap$row))))) +
  scale_fill_continuous(type = "viridis") +
  labs(fill = "") +
  theme_bw() +
  xlab("") +
  ylab("Spatial bias + LOESS") +
  ggtitle("") +
  theme(legend.position = "none",
        plot.title = element_text(hjust = 0.5),
        text = element_text(size = 16),
        axis.text.y = element_text(size = 0),
        axis.text.x = element_text(size = 0))

p1_5 <- ggplot(data_heatmap %>% filter(case == "with_spatial_bscore_norm"),
               aes(x = column, y = row, fill = log(simulated_readout))) +
  geom_tile(color = "gray50") +
  scale_y_discrete(limits = factor(rev(sort(unique(data_heatmap$row))))) +
  ggtitle("") +
  scale_fill_continuous(type = "viridis") +
  labs(fill = "") +
  theme_bw() +
  xlab("") +
  ylab("Spatial bias + Bscore") +
  theme(legend.position = "none",
        plot.title = element_text(hjust = 0.5),
        text = element_text(size = 16),
        axis.text.y = element_text(size = 0),
        axis.text.x = element_text(size = 0))

##########################################################################

ssmd_repeat <- data.frame()
for (a in seq_len(100)) {
  # Column effect on 3,5,7 cols
  spatial_bias <- generate_column_bias(dat,
                                       mean_ntc * 0.2,
                                       c(3, 5, 7),
                                       c(1, 1.2, 1.4))

  sdata_spatial <- sim_single_plate(platemap,
                                    hit_genes,
                                    hit_genes_with_interaction,
                                    desired_cells_per_well = 1000,
                                    base_level = alpha,
                                    mu_bg = mu_bg,
                                    sigma_bg = sig_bg,
                                    mu_btg = 0,
                                    sigma_btg = 0,
                                    cv_cell = 0,
                                    measure_error = 0.81,
                                    spatial_effect = spatial_bias,
                                    sigma_bg0 = sig_bg0)

  sdata_spatial <- sdata_spatial %>%
    mutate(y_bscore = median_polish(sdata_spatial,
                                    sort(unique(sdata_spatial$Row)),
                                    sort(unique(sdata_spatial$Column)),
                                    14) %>% pull(y))

  sdata_spatial <- sdata_spatial %>%
    mutate(y_loess = loess_polish(sdata_spatial, 1, 14))

  sdata_spatial <- sdata_spatial %>%
    mutate(bias = rep("No_bias",  nrow(sdata_spatial)))

  sdata_spatial$bias[sdata_spatial$spatial_bias > 0] <- "Spatial_bias"
  sdata_spatial <- sdata_spatial %>%
    mutate(hits = rep("Not_hits", nrow(sdata_spatial)))
  sdata_spatial$hits[sdata_spatial$hit == 1] <- "hits"

  sdata_spatial <- sdata_spatial %>%
    mutate(spatial = rep(0, nrow(sdata_spatial)))
  for (a in seq_len(nrow(spatial_bias))) {
    id <- which(sdata_spatial$Row == spatial_bias$Row[a] &
                  sdata_spatial$Column == spatial_bias$Column[a])
    sdata_spatial$spatial[id] <- spatial_bias$spatial_bias[a]
  }

  # no column effects
  spatial_bias <- wells_with_spatial_bias
  spatial_bias$spatial_bias <- 0

  sdata <- sim_single_plate(platemap,
                            hit_genes,
                            hit_genes_with_interaction,
                            desired_cells_per_well = 1000,
                            base_level = alpha,
                            mu_bg = mu_bg,
                            sigma_bg = sig_bg,
                            mu_btg = 0,
                            sigma_btg = 0,
                            cv_cell = 0,
                            measure_error = 0.81,
                            spatial_effect = spatial_bias,
                            sigma_bg0 = sig_bg0)

  sdata <- sdata %>% mutate(bias = rep("No_bias", nrow(sdata)))
  sdata$bias[sdata$spatial_bias > 0] <- "Spatial_bias"
  sdata <- sdata %>% mutate(hits = rep("Not_hits", nrow(sdata)))
  sdata$hits[sdata$hit == 1] <- "hits"

  sd_hit_loess <- sd(sdata_spatial %>% filter(hit == 1) %>% pull(y_loess))
  sd_hit_bscore <- sd(sdata_spatial %>% filter(hit == 1) %>% pull(y_bscore))
  sd_hit_spatial <- sd(sdata_spatial %>% filter(hit == 1) %>% pull(y))
  sd_hit <- sd(sdata %>% filter(hit == 1) %>% pull(y))

  sd_nohit_loess <- sd(sdata_spatial %>% filter(hit == 0) %>% pull(y_loess))
  sd_nohit_bscore <- sd(sdata_spatial %>% filter(hit == 0) %>% pull(y_bscore))
  sd_nohit_spatial <- sd(sdata_spatial %>% filter(hit == 0) %>% pull(y))
  sd_nohit <- sd(sdata %>% filter(hit == 0) %>% pull(y))

  mean_hit_loess <- mean(sdata_spatial %>% filter(hit == 1) %>% pull(y_loess))
  mean_hit_bscore <-
    mean(sdata_spatial %>% filter(hit == 1) %>% pull(y_bscore))
  mean_hit_spatial <- mean(sdata_spatial %>% filter(hit == 1) %>% pull(y))
  mean_hit <- mean(sdata %>% filter(hit == 1) %>% pull(y))

  mean_nohit_loess <-
    mean(sdata_spatial %>% filter(hit == 0) %>% pull(y_loess))
  mean_nohit_bscore <-
    mean(sdata_spatial %>% filter(hit == 0) %>% pull(y_bscore))
  mean_nohit_spatial <- mean(sdata_spatial %>% filter(hit == 0) %>% pull(y))
  mean_nohit <- mean(sdata %>% filter(hit == 0) %>% pull(y))

  ssmd <- vector()
  ssmd[4] <- (mean_hit_loess - mean_nohit_loess) /
    sqrt(sd_hit_loess^2 + sd_nohit_loess^2)
  ssmd[3] <- (mean_hit_bscore - mean_nohit_bscore) /
    sqrt(sd_hit_bscore^2 + sd_nohit_bscore^2)
  ssmd[2] <- (mean_hit_spatial - mean_nohit_spatial) /
    sqrt(sd_hit_spatial^2 + sd_nohit_spatial^2)
  ssmd[1] <- (mean_hit - mean_nohit) / sqrt(sd_hit^2  + sd_nohit^2)

  ssmd_repeat <- rbind(ssmd_repeat,
                       data.frame(without_spatial = ssmd[1],
                                  with_spatial = ssmd[2],
                                  with_spatial_bscore_norm = ssmd[3],
                                  with_spatial_loess_norm = ssmd[4]))
}

ssmd_plot <- tidyr::gather(ssmd_repeat,
                           "without_spatial",
                           "with_spatial",
                           "with_spatial_bscore_norm",
                           "with_spatial_loess_norm",
                           1:4)
names(ssmd_plot) <- c("case", "SSMD")

##################################################################
# Distribution plots

ssmd_plot$case[ssmd_plot$case == "without_spatial"] <- "No Spatial bias"
ssmd_plot$case[ssmd_plot$case == "with_spatial"] <- "With Spatial bias"
ssmd_plot$case[ssmd_plot$case == "with_spatial_loess_norm"] <-
  "Spatial bias + LOESS"
ssmd_plot$case[ssmd_plot$case == "with_spatial_bscore_norm"] <-
  "Spatial bias + Bscore"

p2_1 <- ggplot(ssmd_plot,
               aes(x = factor(case, levels = c("No Spatial bias",
                                               "With Spatial bias",
                                               "Spatial bias + LOESS",
                                               "Spatial bias + Bscore")),
                   y = SSMD)) +
  geom_boxplot(outlier.colour = "white") +
  geom_jitter(width = 0.1, size = 1) +
  theme_bw() +
  ylim(0, 5) +
  xlab("") +
  ylab("") +
  ggtitle("SSMD: hit vs no.hit") +
  theme(text = element_text(size = 16),
        axis.text.x = element_text(angle = 16, vjust = 1, hjust = 1),
        plot.title = element_text(hjust = 0.5))

sdata$hits[sdata$hits == "hits"] <- "hit"
sdata$hits[sdata$hits == "Not_hits"] <- "no-hit"
sdata_spatial$hits[sdata_spatial$hits == "hits"] <- "hit"
sdata_spatial$hits[sdata_spatial$hits == "Not_hits"] <- "no-hit"

p2_2 <- ggplot(sdata, aes(x = hits, y = log(y), color = bias)) +
  geom_jitter(width = 0.1, size = 1) +
  theme_bw() +
  ylim(6, 7) +
  scale_colour_manual(values = c("No_bias" = "grey80",
                                 "Spatial_bias" = "blue")) +
  xlab("") +
  ylab("") +
  ggtitle("Distribution of simulated data") +
  theme(legend.position = "none",
        text = element_text(size = 16),
        plot.title = element_text(hjust = 0.5),
        axis.text.x = element_text(size = 16))

p2_3 <- ggplot(sdata_spatial, aes(x = hits, y = log(y), color = bias)) +
  geom_jitter(width = 0.1, size = 1) +
  theme_bw() +
  ylim(6, 7) +
  scale_colour_manual(values = c("No_bias" = "grey80",
                                 "Spatial_bias" = "blue")) +
  xlab("") +
  ylab("") +
  ggtitle("") +
  theme(legend.position = "none",
        text = element_text(size = 16),
        plot.title = element_text(hjust = 0.5),
        axis.text.x = element_text(size = 16))

p2_4 <- ggplot(sdata_spatial, aes(x = hits, y = log(y_loess), color = bias)) +
  geom_jitter(width = 0.1, size = 1) +
  theme_bw() +
  ylim(6, 7) +
  scale_colour_manual(values = c("No_bias" = "grey80",
                                 "Spatial_bias" = "blue")) +
  xlab("") +
  ylab("") +
  ggtitle("") +
  theme(legend.position = "none",
        text = element_text(size = 16),
        plot.title = element_text(hjust = 0.5),
        axis.text.x = element_text(size = 16))

p2_5 <- ggplot(sdata_spatial, aes(x = hits, y = log(y_bscore), color = bias)) +
  geom_jitter(width = 0.1, size = 1) +
  theme_bw() +
  ylim(6, 7) +
  scale_colour_manual(values = c("No_bias" = "grey80",
                                 "Spatial_bias" = "blue")) +
  xlab("") +
  ylab("") +
  ggtitle("") +
  theme(legend.position = "none",
        text = element_text(size = 16),
        plot.title = element_text(hjust = 0.5),
        axis.text.x = element_text(size = 16))

###############################################################################

p <- ggdraw() +
  draw_plot(p1_2, x = 0.03,  y = 0.80, width = 0.45, height = 0.2) +
  draw_plot(p2_2, x = 0.5,   y = 0.80, width = 0.45, height = 0.2) +
  draw_plot(p1_3, x = 0.03,  y = 0.62, width = 0.45, height = 0.2) +
  draw_plot(p2_3, x = 0.5,   y = 0.62, width = 0.45, height = 0.2) +
  draw_plot(p1_4, x = 0.03,  y = 0.43, width = 0.45, height = 0.2) +
  draw_plot(p2_4, x = 0.5,   y = 0.43, width = 0.45, height = 0.2) +
  draw_plot(p1_5, x = 0.03,  y = 0.24, width = 0.45, height = 0.2) +
  draw_plot(p2_5, x = 0.5,   y = 0.24, width = 0.45, height = 0.2) +
  draw_plot(p1_1, x = 0.03,  y = 0.02,    width = 0.45, height = 0.2) +
  draw_plot(p2_1, x = 0.5,   y = 0.02,    width = 0.45, height = 0.2) +
  draw_plot_label(label = c("A", "B", "C"),
                  size = 20,
                  x = c(0, 0, 0.5),
                  y = c(1, 0.24, 0.24))

pdf("Figure4_manuscript.pdf", width = 10, height = 15)
print(p)
dev.off()
