# Supplementary material for: A statistical simulation model to guide the choices of analytical methods in arrayed CRISPR screen experiments
Source: PLoS One. 2024 Aug 20;19(8):e0307445. doi: 10.1371/journal.pone.0307445 (PMC11335118; doi:10.1371/journal.pone.0307445)
Supplement: S1 File — (ZIP) [file pone.0307445.s001.zip › Scripts_Manuscript/Figure3_pso.R]

library(openxlsx)
library(ggplot2)
library(ggExtra)
library(ggpubr)
library(tidyr)
library(dplyr)
library(EnvStats)
library(cowplot)
library(moments)

library(arrayedCRISPRscreener)

##############################################################################
dat <- read.csv("DDR_gH2AX.csv")

platemap <- dat[, c(2:4, 6)]
names(platemap) <- c("Row", "Column", "gene", "compound")

id_ntc <- which(platemap$gene == "NTC + DMSO")
id_gene <- which(platemap$gene != "NTC + DMSO")
platemap$gene[id_ntc] <- NA
platemap$gene[id_gene] <- paste("gene", seq_len(length(id_gene)), sep = ".")
platemap$Column <- as.numeric(platemap$Column)

##############################################################################

mean.ntc <- dat %>%
  filter(WellType == "Neutral Control") %>%
  pull(IntensitygH2AXMean) %>%
  as.numeric() %>%
  mean()

bg_list_all <- dat %>% pull(IntensitygH2AXMean) %>% as.numeric()

id_hits <- bg_list_all / mean.ntc > 2.5

bg_list_all <- log(bg_list_all / mean.ntc)

bg_list_ntc <- dat %>%
  filter(WellType == "Neutral Control") %>%
  pull(IntensitygH2AXMean) %>%
  as.numeric()
bg_list_background <- dat[-id_hits, ] %>%
  pull(IntensitygH2AXMean) %>%
  as.numeric()
bg_list_hits <- dat[id_hits, ] %>%
  pull(IntensitygH2AXMean) %>%
  as.numeric()

bg_list_ntc <- log(bg_list_ntc / mean.ntc)
bg_list_background <- log(bg_list_background / mean.ntc)
bg_list_hits <- log(bg_list_hits / mean.ntc)

mu_bg <- mean(bg_list_hits)
sig_bg <- sd(bg_list_hits)
sigma_bg0 <- sd(bg_list_ntc)

#############################################################################

hit_genes <- platemap$gene[id_hits]
hit_genes_with_interaction <- ""
spatial_bias <- wells_with_spatial_bias
spatial_bias$spatial_bias <- spatial_bias$spatial_bias * 0

#############################################################################
#  Optimisation of sigma_tech

sigma_tech <- seq(0.3, 0.7, 0.01)
mean_diff <- vector()
kurtosis_diff <- vector()
n <- 1
pb <- txtProgressBar(min = 1, max = 3, initial = 0)
for (r in seq_len(5)) {
  for (a in seq_len(length(sigma_tech))) {
    sdata <- sim_single_plate(platemap,
                              hit_genes,
                              hit_genes_with_interaction,
                              desired_cells_per_well = 1131,
                              base_level = log(mean.ntc),
                              mu_bg = mu_bg,
                              sigma_bg = sig_bg,
                              mu_btg = 0,
                              sigma_btg = 0,
                              cv_cell = 0,
                              measure_error = sigma_tech[a],
                              spatial_effect = spatial_bias,
                              sigma_bg0 = sigma_bg0)

    mean_diff[n] <- abs(mean(log(sdata$y)) -
                          mean(log(as.numeric(dat$IntensitygH2AXMean))))
    kurtosis_diff[n] <- abs(kurtosis(log(sdata$y)) -
                              kurtosis(log(as.numeric(dat$IntensitygH2AXMean))))

    n <- n + 1
  }
  setTxtProgressBar(pb, r)
}
close(pb)

df_fit <- data.frame(sigma.tech = rep(sigma_tech, 5),
                     mean_diff = mean_diff,
                     kurtosis_diff = kurtosis_diff)
p_fit <- ggplot(df_fit, aes(sigma.tech, mean_diff)) +
  geom_point() +
  theme_bw() +
  xlab(expression(italic("\u03C3")[italic(tech)])) +
  ylab("mean difference") +
  theme(text = element_text(size = 15)) +
  geom_vline(xintercept = sigma_tech[26],
             linetype = "dashed",
             color = "red",
             size = 0.5) +
  ylim(0, 0.2)

##############################################################################
# Optimisation of sigma_alpha

sigma_background <- seq(0.1, 0.4, 0.01)
kurtosis_diff <- vector()
mean_diff <- vector()
n <- 1
pb <- txtProgressBar(min = 1, max = 5, initial = 0)
for (r in seq_len(5)) {
  for (a in seq_len(length(sigma_background))) {
    sdata <- sim_single_plate(platemap,
                              hit_genes,
                              hit_genes_with_interaction,
                              desired_cells_per_well = 1131,
                              base_level = log(mean.ntc),
                              mu_bg = mu_bg,
                              sigma_bg = sig_bg,
                              mu_btg = 0,
                              sigma_btg = 0,
                              cv_cell = 0,
                              measure_error = sigma_tech[26],
                              spatial_effect = spatial_bias,
                              sigma_bg0 = sigma_background[a])

    mean_diff[n] <-
      abs(mean(log(sdata$y)) - mean(log(as.numeric(dat$IntensitygH2AXMean))))
    kurtosis_diff[n] <-
      abs(kurtosis(log(sdata$y)) -
            kurtosis(log(as.numeric(dat$IntensitygH2AXMean))))

    n <- n + 1
  }
  setTxtProgressBar(pb, r)
}
close(pb)

df_fit_kurtosis <- data.frame(sigma_background = rep(sigma_background, 5),
                              mean_diff = mean_diff,
                              kurtosis_diff = kurtosis_diff)

p_fit_kurtosis <- ggplot(df_fit_kurtosis,
                         aes(sigma_background, kurtosis_diff)) +
  geom_point() +
  theme_bw() +
  xlab(expression(italic("\u03C3")[italic("\u03B1")])) +
  ylab("kurtosis difference") +
  theme(text = element_text(size = 15)) +
  geom_vline(xintercept = sigma_background[12],
             linetype = "dashed",
             color = "red",
             size = 0.5) +
  ylim(0, 30)

################################################################################
#  Simulation of 20 plates with optimised sigma_tech & sigma_alpha

data_plot <- data.frame()
for (a in seq(20)) {
  sdata_plot <- sim_single_plate(platemap,
                                 hit_genes,
                                 hit_genes_with_interaction,
                                 desired_cells_per_well = 1131,
                                 base_level = log(mean.ntc),
                                 mu_bg = mu_bg,
                                 sigma_bg = sig_bg,
                                 mu_btg = 0,
                                 sigma_btg = 0,
                                 cv_cell = 0,
                                 measure_error = sigma_tech[26],
                                 spatial_effect = spatial_bias,
                                 sigma_bg0 = sigma_background[12])

  data_plot <- rbind(data_plot,
                     data.frame(endpoint = sdata_plot$y,
                                data_type = rep(paste("Sim.Data", a, sep = "."),
                                                nrow(sdata_plot)),
                                line_type = rep("Sim.Data", nrow(sdata_plot))))
}
data_plot <- rbind(data_plot,
                   data.frame(endpoint = as.numeric(dat$IntensitygH2AXMean),
                              data_type = rep("Real.Data", nrow(dat)),
                              line_type = rep("Real.Data", nrow(dat))))

cols <- c("Real.Data" = "red",
          "Sim.Data.1"  = "grey70",
          "Sim.Data.2"  = "grey70",
          "Sim.Data.3"  = "grey70",
          "Sim.Data.4"  = "grey70",
          "Sim.Data.5"  = "grey70",
          "Sim.Data.6"  = "grey70",
          "Sim.Data.7"  = "grey70",
          "Sim.Data.8"  = "grey70",
          "Sim.Data.9"  = "grey70",
          "Sim.Data.10" = "grey70",
          "Sim.Data.11" = "grey70",
          "Sim.Data.12" = "grey70",
          "Sim.Data.13" = "grey70",
          "Sim.Data.14" = "grey70",
          "Sim.Data.15" = "grey70",
          "Sim.Data.16" = "grey70",
          "Sim.Data.17" = "grey70",
          "Sim.Data.18" = "grey70",
          "Sim.Data.19" = "grey70",
          "Sim.Data.20" = "grey70")

p_distribution <- ggplot(data_plot,
                         aes(log(endpoint),
                             color = data_type,
                             linetype = line_type)) +
  geom_density(alpha = 0.2) +
  theme_bw() +
  xlab("log(\u03B3H2AX intensity)") +
  ylab("Density") +
  theme(text = element_text(size = 15)) +
  scale_colour_manual(values = cols) +
  theme(legend.position = "none")

#############################################################################
# Density plot of real data with 2.5 fold cutoff for hit calling

p_real <- ggplot(data_plot %>% filter(data_type == "Real.Data"),
                 aes(log(endpoint))) +
  geom_density(alpha = 0.2) +
  theme_bw() +
  xlab("log(\u03B3H2AX intensity)") +
  ylab("Density") +
  theme(text = element_text(size = 15)) +
  geom_rug() +
  geom_vline(xintercept = log(mean.ntc * 2.5),
             linetype = "dashed",
             color = "red",
             size = 0.5)

############################################################################
# Simulate 100 datasets with optimised sigma_tech & sigma_alpha
# for the distribution of mean & kurtosis difference between simulated
# and real data

sdata_repeat <- list()
for (a in seq(100)) {
  sdata_repeat[[a]] <- sim_single_plate(platemap,
                                        hit_genes,
                                        hit_genes_with_interaction,
                                        desired_cells_per_well = 1131,
                                        base_level = log(mean.ntc),
                                        mu_bg = mu_bg,
                                        sigma_bg = sig_bg,
                                        mu_btg = 0,
                                        sigma_btg = 0,
                                        cv_cell = 0,
                                        measure_error = sigma_tech[26],
                                        spatial_effect = spatial_bias,
                                        sigma_bg0 = sigma_background[12])
}

tmp_median <- vector()
tmp_kurtosis <- vector()
for (a in seq(100)) {
  tmp_median[a] <- mean(log(sdata_repeat[[a]]$y))
  tmp_kurtosis[a] <- kurtosis(log(sdata_repeat[[a]]$y))
}

metric_simulated <- data.frame(metric = rep("Median", 100),
                               value = tmp_median)
metric_simulated <- rbind(metric_simulated,
                          data.frame(metric = rep("Kurtosis", 100),
                                     value = tmp_kurtosis))

p_median <- ggplot(metric_simulated %>% filter(metric == "Median"),
                   aes(value)) +
  geom_histogram(color = "gray50",
                 alpha = 0.2,
                 bins = 15,
                 position = "identity") +
  theme_bw() +
  xlab("log-Mean") +
  ylab("Frequency") +
  theme(text = element_text(size = 15)) +
  geom_vline(xintercept = mean(log(as.numeric(dat$IntensitygH2AXMean))),
             color = "red") +
  xlim(6.15, 6.3)

p_kurtosis <- ggplot(metric_simulated %>% filter(metric == "Kurtosis"),
                     aes(value)) +
  geom_histogram(color = "gray50",
                 alpha = 0.2,
                 bins = 15,
                 position = "identity") +
  theme_bw() +
  xlab("Kurtosis") +
  ylab("Frequency") +
  theme(text = element_text(size = 15)) +
  geom_vline(xintercept = kurtosis(log(as.numeric(dat$IntensitygH2AXMean))),
             color = "red") +
  xlim(0, 30)

############################################################################
# Final figure generaation for printing out

p <- ggdraw() +
  draw_plot(p_real, x = 0, y = 0.66, width = 0.5, height = 0.32) +
  draw_plot(p_fit, x = 0.5, y = 0.66, width = 0.5, height = 0.32) +
  draw_plot(p_fit_kurtosis, x = 0, y = 0.33, width = 0.5, height = 0.32) +
  draw_plot(p_distribution, x = 0.5, y = 0.33, width = 0.5, height = 0.32) +
  draw_plot(p_median, x = 0, y = 0, width = 0.5, height = 0.32) +
  draw_plot(p_kurtosis, x = 0.5, y = 0, width = 0.5, height = 0.32) +
  draw_plot_label(label = c("A", "B", "C", "D", "E", "F"),
                  size = 20,
                  x = c(0, 0.5, 0, 0.5, 0, 0.5),
                  y = c(1, 1, 0.66, 0.66, 0.33, 0.33))

#grDevices::cairo_pdf("Figure3_manuscript.pdf", width = 10, height = 12)
#print(p)
#dev.off()
