# Supplementary material for: A statistical simulation model to guide the choices of analytical methods in arrayed CRISPR screen experiments
Source: PLoS One. 2024 Aug 20;19(8):e0307445. doi: 10.1371/journal.pone.0307445 (PMC11335118; doi:10.1371/journal.pone.0307445)
Supplement: S1 File — (ZIP) [file pone.0307445.s001.zip › Scripts_Manuscript/Figure5_pso.R]

library(openxlsx)
library(ggplot2)
library(ggExtra)
library(ggpubr)
library(tidyr)
library(dplyr)
library(EnvStats)
library(lme4)
library(lmerTest)
library(cowplot)
library(rlang)

library(arrayedCRISPRscreener)

source("Sub_norm.R")

call_hits_ttest <- function(data, endpoint) {
  plate_id <- sort(unique(data$PlateID))
  gene_name <- sdata %>% filter(gene != "NTC") %>% pull(gene) %>% unique()
  input_data <- data.frame(gene = gene_name)
  for (p in plate_id) {
    tmp <- data %>% as.data.frame() %>% filter(PlateID == p)
    tmp[, endpoint] <- as.numeric(tmp[, endpoint])
    ntc_data <- tmp %>% filter(gene == "NTC")
    ntc <- ntc_data[, endpoint]
    tmp[, endpoint] <- (tmp[, endpoint] - mean(ntc))
    input_data <- dplyr::inner_join(input_data,
                                    data.frame(gene = tmp$gene,
                                               p = tmp[, endpoint]),
                                    by = "gene")
  }
  ntc <- (ntc -  mean(ntc))

  pval <- vector()
  for (a in seq_len(nrow(input_data))) {
    pval[a] <- t.test(ntc, input_data[a, -1])[[3]]
  }
  pval <- p.adjust(pval, "fdr")

  return(input_data$gene[pval < 0.05])
}

#############################################################################

dat <- read.csv("DDR_gH2AX.csv")

platemap <- dat[, c(2:4, 6)]
names(platemap) <- c("Row", "Column", "gene", "compound")

id_ntc <- which(platemap$gene == "NTC + DMSO")
id_gene <- which(platemap$gene != "NTC + DMSO")
platemap$gene[id_ntc] <- NA
platemap$gene[id_gene] <- paste("gene", seq_len(length(id_gene)), sep = ".")
platemap$Column <- as.numeric(platemap$Column)

hit_genes <- paste("gene",
                   sample(length(id_gene),
                          floor(length(id_gene) * 0.2)),
                   sep = ".")
hit_genes_with_interaction <- ""

#############################################################################

mean_ntc <- dat %>%
  filter(WellType == "Neutral Control") %>%
  pull(IntensitygH2AXMean) %>%
  as.numeric() %>%
  mean()

sig_bg0 <- 0.01

mu_bg <- log(1.2) # 20% effect size for hits
sig_bg <- 0.02

#########################################################################

true_positive <- data.frame()
false_positive <- data.frame()

sensitivity <- data.frame()
specificity <- data.frame()
f1score <- data.frame()

for (a in seq_len(100)) {
  sdata <- data.frame()
  alpha <- log(mean_ntc)
  spatial_bias <- wells_with_spatial_bias
  spatial_bias$spatial_bias <- 0

  # plate.1
  tmp <- sim_single_plate(platemap,
                          hit_genes,
                          hit_genes_with_interaction,
                          desired_cells_per_well = 1000,
                          base_level = alpha,
                          mu_bg = mu_bg,
                          sigma_bg = sig_bg,
                          mu_btg = 0,
                          sigma_btg = 0,
                          cv_cell = 0,
                          measure_error = 0.81,
                          spatial_effect = spatial_bias,
                          sigma_bg0 = sig_bg0)

  tmp <- tmp %>%
    mutate(y_bscore = median_polish(tmp,
                                    sort(unique(tmp$Row)),
                                    sort(unique(tmp$Column)),
                                    14) %>%
             pull(y))

  tmp <- tmp %>% mutate(y_loess  = loess_polish(tmp, 1, 14))
  tmp <- tmp %>% mutate(Bias = rep("No.bias", nrow(tmp)))
  tmp$Bias[tmp$spatial_bias > 0] <- "Spatial.bias"
  sdata <- rbind(sdata, tmp %>% mutate(PlateID = rep("plate1", nrow(tmp))))

  # plate.2
  tmp <- sim_single_plate(platemap,
                          hit_genes,
                          hit_genes_with_interaction,
                          desired_cells_per_well = 1000,
                          base_level = alpha,
                          mu_bg = mu_bg,
                          sigma_bg = sig_bg,
                          mu_btg = 0,
                          sigma_btg = 0,
                          cv_cell = 0,
                          measure_error = 0.81,
                          spatial_effect = spatial_bias,
                          sigma_bg0 = sig_bg0)
  tmp <- tmp %>%
    mutate(y_bscore = median_polish(tmp, sort(unique(tmp$Row)),
                                    sort(unique(tmp$Column)),
                                    14) %>% pull(y))
  tmp <- tmp %>% mutate(y_loess = loess_polish(tmp, 1, 14))
  tmp <- tmp %>% mutate(Bias = rep("No.bias", nrow(tmp)))
  tmp$Bias[tmp$spatial_bias > 0] <- "Spatial.bias"
  sdata <- rbind(sdata, tmp %>% mutate(PlateID = rep("plate2", nrow(tmp))))

  # plate.3
  alpha <- log(mean_ntc * 1.1)
  spatial_bias <- generate_column_bias(dat,
                                       mean_ntc * 0.2,
                                       c(3, 5, 7),
                                       c(1, 1.2, 1.4))

  tmp <- sim_single_plate(platemap,
                          hit_genes,
                          hit_genes_with_interaction,
                          desired_cells_per_well = 1000,
                          base_level = alpha,
                          mu_bg = mu_bg,
                          sigma_bg = sig_bg,
                          mu_btg = 0,
                          sigma_btg = 0,
                          cv_cell = 0,
                          measure_error = 0.81,
                          spatial_effect = spatial_bias,
                          sigma_bg0 = sig_bg0)
  tmp <- tmp %>%
    mutate(y_bscore = median_polish(tmp,
                                    sort(unique(tmp$Row)),
                                    sort(unique(tmp$Column)), 14) %>% pull(y))
  tmp <- tmp %>% mutate(y_loess = loess_polish(tmp, 1, 14))
  tmp <- tmp %>% mutate(Bias = rep("No.bias", nrow(tmp)))
  tmp$Bias[tmp$spatial_bias > 0] <- "Spatial.bias"
  sdata <- rbind(sdata, tmp %>% mutate(PlateID = rep("plate3", nrow(tmp))))

  # plate.4
  alpha <- log(mean_ntc * 1.2)
  spatial_bias <- generate_column_bias(dat,
                                       mean_ntc * 0.2,
                                       c(3, 5, 7),
                                       c(1, 1.2, 1.4))

  tmp <- sim_single_plate(platemap,
                          hit_genes,
                          hit_genes_with_interaction,
                          desired_cells_per_well = 1000,
                          base_level = alpha,
                          mu_bg = mu_bg,
                          sigma_bg = sig_bg,
                          mu_btg = 0,
                          sigma_btg = 0,
                          cv_cell = 0,
                          measure_error = 0.81,
                          spatial_effect = spatial_bias,
                          sigma_bg0 = sig_bg0)
  tmp <- tmp %>%
    mutate(y_bscore = median_polish(tmp, sort(unique(tmp$Row)),
                                    sort(unique(tmp$Column)), 14) %>% pull(y))
  tmp <- tmp %>% mutate(y_loess = loess_polish(tmp, 1, 14))
  tmp <- tmp %>% mutate(Bias = rep("No.bias", nrow(tmp)))
  tmp$Bias[tmp$spatial_bias > 0] <- "Spatial.bias"
  sdata <- rbind(sdata, tmp %>% mutate(PlateID = rep("plate4", nrow(tmp))))

  sdata$gene[which(is.na(sdata$gene))] <- "NTC"
  sdata$gene <- as.factor(sdata$gene)
  sdata$gene <- relevel(sdata$gene, ref = "NTC")

  sdata$y <- log(sdata$y + 1)
  sdata$y_bscore <- log(sdata$y_bscore + 1)
  sdata$y_loess <- log(sdata$y_loess + 1)

  # no normalisation
  model_lme <- lme4::lmer(y ~ gene + (1 | PlateID), sdata)

  model_summary <- lmerTest:::summary.lmerModLmerTest(model_lme)
  model_table <- as.data.frame(model_summary$coefficients)
  model_table <- model_table %>%
    mutate(adj.pval = p.adjust(model_table$`Pr(>|t|)`, "fdr"))

  intercept_index <- rownames(model_table) == "(Intercept)"
  intercept <- model_table$Estimate[intercept_index]

  model_table$Estimate[intercept_index] <-
    model_table$Estimate[intercept_index] - intercept
  rownames(model_table)[intercept_index] <- "NTC"
  rownames(model_table) <- sub("genegene", "gene", rownames(model_table))
  model_table <- tibble::rownames_to_column(model_table, "gKO")

  hits_without_norm <- model_table %>%
    filter(gKO != "NTC" & adj.pval < 0.05) %>%
    pull(gKO)

  # bscore normalisation
  model_lme  <- lme4::lmer(y_bscore ~ gene + (1 | PlateID), sdata)

  model_summary <- lmerTest:::summary.lmerModLmerTest(model_lme)
  model_table <- as.data.frame(model_summary$coefficients)
  model_table <- model_table %>%
    mutate(adj.pval = p.adjust(model_table$`Pr(>|t|)`, "fdr"))

  intercept_index <- rownames(model_table) == "(Intercept)"
  intercept <- model_table$Estimate[intercept_index]

  model_table$Estimate[intercept_index] <-
    model_table$Estimate[intercept_index] - intercept
  rownames(model_table)[intercept_index] <- "NTC"
  rownames(model_table) <- sub("genegene", "gene", rownames(model_table))
  model_table <- tibble::rownames_to_column(model_table, "gKO")

  hits_bscore <- model_table %>%
    filter(gKO != "NTC" & adj.pval < 0.05) %>%
    pull(gKO)

  ## loess normalisation
  model_lme <- lme4::lmer(y_loess ~ gene + (1 | PlateID), sdata)

  model_summary <- lmerTest:::summary.lmerModLmerTest(model_lme)
  model_table <- as.data.frame(model_summary$coefficients)
  model_table <- model_table %>%
    mutate(adj.pval = p.adjust(model_table$`Pr(>|t|)`, "fdr"))

  intercept_index <- rownames(model_table) == "(Intercept)"
  intercept <- model_table$Estimate[intercept_index]

  model_table$Estimate[intercept_index] <-
    model_table$Estimate[intercept_index] - intercept
  rownames(model_table)[intercept_index] <- "NTC"
  rownames(model_table) <- sub("genegene", "gene", rownames(model_table))
  model_table <- tibble::rownames_to_column(model_table, "gKO")

  hits_loess <- model_table %>%
    filter(gKO != "NTC" & adj.pval < 0.05) %>%
    pull(gKO)

  hits_without_norm_ttest <- call_hits_ttest(sdata, 14)
  hits_bscore_ttest <- call_hits_ttest(sdata, 15)
  hits_loess_ttest <- call_hits_ttest(sdata, 16)

  tp1 <- length(intersect(hit_genes, hits_without_norm))
  tp2 <- length(intersect(hit_genes, hits_bscore))
  tp3 <- length(intersect(hit_genes, hits_loess))

  tp4 <- length(intersect(hit_genes, hits_without_norm_ttest))
  tp5 <- length(intersect(hit_genes, hits_bscore_ttest))
  tp6 <- length(intersect(hit_genes, hits_loess_ttest))

  true_positive <- rbind(true_positive, c(tp1, tp2, tp3, tp4, tp5, tp6))
  sensitivity <- rbind(sensitivity,
                       c(tp1 / length(hit_genes),
                         tp2 / length(hit_genes),
                         tp3 / length(hit_genes),
                         tp4 / length(hit_genes),
                         tp5 / length(hit_genes),
                         tp6 / length(hit_genes)))

  fp1 <- length(setdiff(hits_without_norm, hit_genes))
  fp2 <- length(setdiff(hits_bscore, hit_genes))
  fp3 <- length(setdiff(hits_loess, hit_genes))
  fp4 <- length(setdiff(hits_without_norm_ttest, hit_genes))
  fp5 <- length(setdiff(hits_bscore_ttest, hit_genes))
  fp6 <- length(setdiff(hits_loess_ttest, hit_genes))

  false_positive <- rbind(false_positive, c(fp1, fp2, fp3, fp4, fp5, fp6))
  specificity <- rbind(specificity,
                       c(tp1 / (tp1 + fp1),
                         tp2 / (tp2 + fp2),
                         tp3 / (tp3 + fp3),
                         tp4 / (tp4 + fp4),
                         tp5 / (tp5 + fp5),
                         tp6 / (tp6 + fp6)))

  fn1 <- length(setdiff(hit_genes, hits_without_norm))
  fn2 <- length(setdiff(hit_genes, hits_bscore))
  fn3 <- length(setdiff(hit_genes, hits_loess))
  fn4 <- length(setdiff(hit_genes, hits_without_norm_ttest))
  fn5 <- length(setdiff(hit_genes, hits_bscore_ttest))
  fn6 <- length(setdiff(hit_genes, hits_loess_ttest))

  f1score <- rbind(f1score,
			c(2*tp1 / (2*tp1 + fp1 + fn1),
			  2*tp2 / (2*tp2 + fp2 + fn2),
			  2*tp3 / (2*tp3 + fp3 + fn3),
			  2*tp4 / (2*tp4 + fp4 + fn4),
			  2*tp5 / (2*tp5 + fp5 + fn5),
			  2*tp6 / (2*tp6 + fp6 + fn6)))

}

#F1 <- 2 * sensitivity * specificity / (sensitivity + specificity)


sdata$hit[sdata$hit == 0] <- "Not.hits"
sdata$hit[sdata$hit == 1] <- "Hits"

for (a in seq_len(6)) {
  specificity[specificity[, a] == 0, a] <- 1
}
names(specificity) <- c("LME.without.normalisation",
                        "LME.bscore.normalisation",
                        "LME.loess.normalisation",
                        "ttest.without.normalisation",
                        "ttest.with.bscore.normalisation",
                        "ttest.with.loess.normalisation")
names(sensitivity) <- c("LME.without.normalisation",
                        "LME.bscore.normalisation",
                        "LME.loess.normalisation",
                        "ttest.without.normalisation",
                        "ttest.with.bscore.normalisation",
                        "ttest.with.loess.normalisation")

names(f1score)     <- c("LME.without.normalisation",
                        "LME.bscore.normalisation",
                        "LME.loess.normalisation",
                        "ttest.without.normalisation",
                        "ttest.with.bscore.normalisation",
                        "ttest.with.loess.normalisation")

sensitivity_plot <- tidyr::gather(sensitivity, "TPR")
specificity_plot <- tidyr::gather(specificity, "PPV")
f1score_plot     <- tidyr::gather(f1score, "F1")

sensitivity_plot$TPR <- factor(sensitivity_plot$TPR,
                               levels = unique(sensitivity_plot$TPR))
specificity_plot$PPV <- factor(specificity_plot$PPV,
                               levels = unique(specificity_plot$PPV))
f1score_plot$PPV <- factor(f1score_plot$F1,
                               levels = unique(f1score_plot$F1))

for (a in 1:6) {
  specificity[specificity[, a] == 0, a] <- 1
}
names(specificity) <- c("LME.without.normalisation",
                        "LME.bscore.normalisation",
                        "LME.loess.normalisation",
                        "ttest.without.normalisation",
                        "ttest.with.bscore.normalisation",
                        "ttest.with.loess.normalisation")
specificity_plot <- tidyr::gather(specificity, "PPV")
specificity_plot$PPV <- factor(specificity_plot$PPV,
                               levels = unique(specificity_plot$PPV))

specificity_plot$PPV <- as.vector(specificity_plot$PPV)
specificity_plot$PPV[specificity_plot$PPV == "LME.without.normalisation"] <-
  "no.norm + LME"
specificity_plot$PPV[specificity_plot$PPV == "LME.loess.normalisation"] <-
  "LOESS + LME"
specificity_plot$PPV[specificity_plot$PPV == "LME.bscore.normalisation"] <-
  "Bscore + LME"

specificity_plot$PPV[specificity_plot$PPV ==
                       "ttest.without.normalisation"] <-
  "no.norm + t.test"
specificity_plot$PPV[specificity_plot$PPV ==
                       "ttest.with.loess.normalisation"] <-
  "LOESS + t.test"
specificity_plot$PPV[specificity_plot$PPV ==
                       "ttest.with.bscore.normalisation"] <-
  "Bscore + t.test"

specificity_plot$PPV <- factor(specificity_plot$PPV,
                               levels = c("Bscore + LME",
                                          "LOESS + LME",
                                          "no.norm + LME",
                                          "Bscore + t.test",
                                          "LOESS + t.test",
                                          "no.norm + t.test"))


sensitivity_plot$TPR <- as.vector(sensitivity_plot$TPR)
sensitivity_plot$TPR[sensitivity_plot$TPR == "LME.without.normalisation"] <-
  "no.norm + LME"
sensitivity_plot$TPR[sensitivity_plot$TPR == "LME.loess.normalisation"] <-
  "LOESS + LME"
sensitivity_plot$TPR[sensitivity_plot$TPR == "LME.bscore.normalisation"] <-
  "Bscore + LME"

sensitivity_plot$TPR[sensitivity_plot$TPR ==
                       "ttest.without.normalisation"] <-
  "no.norm + t.test"
sensitivity_plot$TPR[sensitivity_plot$TPR ==
                       "ttest.with.loess.normalisation"] <- "LOESS + t.test"
sensitivity_plot$TPR[sensitivity_plot$TPR ==
                       "ttest.with.bscore.normalisation"] <- "Bscore + t.test"

sensitivity_plot$TPR <- factor(sensitivity_plot$TPR,
                               levels = c("Bscore + LME",
                                          "LOESS + LME",
                                          "no.norm + LME",
                                          "Bscore + t.test",
                                          "LOESS + t.test",
                                          "no.norm + t.test"))

f1score_plot$F1 <- as.vector(f1score_plot$F1)
f1score_plot$F1[f1score_plot$F1 == "LME.without.normalisation"] <-
  "no.norm + LME"
f1score_plot$F1[f1score_plot$F1 == "LME.loess.normalisation"] <-
  "LOESS + LME"
f1score_plot$F1[f1score_plot$F1 == "LME.bscore.normalisation"] <-
  "Bscore + LME"

f1score_plot$F1[f1score_plot$F1 ==
                       "ttest.without.normalisation"] <-
  "no.norm + t.test"
f1score_plot$F1[f1score_plot$F1 ==
                       "ttest.with.loess.normalisation"] <- "LOESS + t.test"
f1score_plot$F1[f1score_plot$F1 ==
                       "ttest.with.bscore.normalisation"] <- "Bscore + t.test"

f1score_plot$F1 <- factor(f1score_plot$F1,
                               levels = c("Bscore + LME",
                                          "LOESS + LME",
                                          "no.norm + LME",
                                          "Bscore + t.test",
                                          "LOESS + t.test",
                                          "no.norm + t.test"))


p_ppv <- ggplot(specificity_plot, aes(PPV, value)) +
  geom_boxplot(outlier.color = "white") +
  geom_jitter(width = 0.1, size = 1) +
  ylim(0.6, 1) +
  theme_bw() +
  theme(axis.text.x = element_text(angle = 65,
                                   vjust = 1,
                                   hjust = 1,
                                   size = 15),
        text = element_text(size = 16)) +
  ylab("PPV") +
  xlab("")

p_tpr <- ggplot(sensitivity_plot, aes(TPR, value)) +
  geom_boxplot(outlier.color = "white") +
  geom_jitter(width = 0.1, size = 1) +
  ylim(0.6, 1) +
  theme_bw() +
  theme(axis.text.x = element_text(angle = 65,
                                   vjust = 1,
                                   hjust = 1,
                                   size = 15),
        text = element_text(size = 16)) +
  ylab("TPR") +
  xlab("")


p_f1 <- ggplot(f1score_plot, aes(F1, value)) +
  geom_boxplot(outlier.color = "white") +
  geom_jitter(width = 0.1, size = 1) +
  ylim(0.6, 1) +
  theme_bw() +
  theme(axis.text.x = element_text(angle = 65,
                                   vjust = 1,
                                   hjust = 1,
                                   size = 15),
        text = element_text(size = 16)) +
  ylab("F1 score") +
  xlab("")


p <- ggplot(sdata, aes(x = as.factor(hit), y = y, color = Bias)) +
  scale_colour_manual(values = c("No.bias" = "grey70",
                                 "Spatial.bias" = "blue")) +
  geom_jitter(width = 0.1, size = 1) +
  facet_wrap(~PlateID, ncol = 4) +
  theme_bw() +
  ylim(6, 7) +
  theme(axis.text.x = element_text(angle = 0,
                                   vjust = 0.5,
                                   hjust = 0.5,
                                   size = 15),
        text = element_text(size = 16)) +
  xlab("") + ylab("log(endpoints)")

p_out <- ggdraw() +
  draw_plot(p,     x = 0,    y = 0.6, width = 1,   height = 0.4) +
  draw_plot(p_tpr, x = 0,    y = 0,   width = 0.33, height = 0.55) +
  draw_plot(p_ppv, x = 0.33, y = 0,   width = 0.33, height = 0.55) +
  draw_plot(p_f1,  x = 0.66, y = 0,   width = 0.33, height = 0.55) +
  draw_plot_label(label = c("A", "B", "C", "D"),
                  size = 15,
                  x = c(0, 0, 0.33, 0.66),
                  y = c(1, 0.5, 0.5, 0.5))

pdf("Figure5_manuscript.pdf", height = 10, width = 10)
print(p_out)
dev.off()
